# Supplementary material for: Genetic and Physiological Dissection of Photosynthesis in Barley Exposed to Drought Stress
Source: Int J Mol Sci. 2019 Dec 16;20(24):6341. doi: 10.3390/ijms20246341 (PMC6940956; doi:10.3390/ijms20246341)
Supplement: Supplementary file 1 [file ijms-20-06341-s001.zip]

Archive with 8 entries (8 files):
- ADG_et al_Figure-S1.pdf
- ADG_photosynthesis_TableS1.docx
- ADG_photosynthesis_TableS2.xlsx
- ADG_photosynthesis_TableS3.xlsx
- ADG_photosynthesis_TableS4.xlsx
- ADG_photosynthesis_TableS5.xlsx
- ADG_photosynthesis_TableS6.xlsx
- ADG_supplementary materials legend.docx
