# Supplementary material for: Genetic and Physiological Dissection of Photosynthesis in Barley Exposed to Drought Stress
Source: Int J Mol Sci. 2019 Dec 16;20(24):6341. doi: 10.3390/ijms20246341 (PMC6940956; doi:10.3390/ijms20246341)
Supplement: Supplementary file 1 [file ijms-20-06341-s001.zip › ADG_photosynthesis_TableS2.xlsx]

## Sheet: Sheet1
Table S1. Significantly enriched gene ontology (GO) terms of down- and up-regulated genes identified using RNaseq approach (FDR≤0.05); BP – biological process, CC – cellular component, MF – molecular function.
GO analysis of down-regulated DEGs					GO analysis of up-regulated DEGs
BP	Enrichment FDR	Genes in list	Functional Category		BP	Enrichment FDR	Genes in list	Functional Category
	7.17618e-149	250	Photosynthesis			3.78443e-08	70	RNA processing
	1.23097e-68	226	Generation of precursor metabolites and energy			3.78443e-08	75	Response to abiotic stimulus
	3.19597e-66	119	Photosynthesis, light reaction			3.78443e-08	48	Response to inorganic substance
	2.19982e-53	309	Small molecule metabolic process			4.50461e-07	49	Response to acid chemical
	1.30464e-43	437	Oxidation-reduction process			1.08029e-06	58	Response to oxygen-containing compound
MF	Enrichment FDR	Genes in list	Functional Category		MF	Enrichment FDR	Genes in list	Functional Category
	4.77152e-31	299	Oxidoreductase activity			1.86452e-07	92	RNA binding
	5.05581e-30	228	Cofactor binding			4.16195e-05	254	Transferase activity
	2.94196e-29	442	Anion binding			8.8607e-05	7	Structural constituent of nuclear pore
	5.61924e-26	433	Small molecule binding			0.000301246	54	Coenzyme binding
	4.47177e-24	410	Nucleotide binding			0.000611905	210	Hydrolase activity
CC	Enrichment FDR	Genes in list	Functional Category		CC	Enrichment FDR	Genes in list	Functional Category
	1.5722e-125	348	Plastid			1.39709e-06	259	Cytoplasm
	1.43896e-124	341	Chloroplast			1.39709e-06	55	Nuclear part
	3.01482e-101	224	Chloroplast part			7.11667e-06	183	Nucleus
	1.3734e-100	225	Plastid part			1.51147e-05	9	Nuclear pore
	1.53649e-86	193	Thylakoid			3.53692e-05	10	Nuclear envelope
