# Supplementary material for: Genetic and Physiological Dissection of Photosynthesis in Barley Exposed to Drought Stress
Source: Int J Mol Sci. 2019 Dec 16;20(24):6341. doi: 10.3390/ijms20246341 (PMC6940956; doi:10.3390/ijms20246341)
Supplement: Supplementary file 1 [file ijms-20-06341-s001.zip › ADG_photosynthesis_TableS3.xlsx]

## Sheet: Table S3
Table S3. Statistical significance for putative regulatory pairs between DEGs encoding transcription factors and predicted targets identified within photosynthesis-related genes
Transcription Factor Gene ID	FC of TF	FDR	Family	Description of TF	Target Gene ID	Target description	FC of target	FDR	start	stop	strand	score	p-value	q-value	matched sequence
HORVU4Hr1G078410	-20.363	2.25e-15	HD-ZIP	Homeobox-leucine zipper protein family	HORVU2Hr1G010630	ribulose-bisphosphate carboxylase small chain [EC:4.1.1.39]	-432.193	0.000156	163	170	-	13.7	2.47e-05	0.378	TAATAATT
HORVU1Hr1G073300	-12.7065	7.62e-05	MYB_related	myb-like transcription factor family protein	HORVU1Hr1G035720	ribulose-bisphosphate carboxylase small chain [EC:4.1.1.39]	-37.5384	1.26e-84	307	327	+	16.8537	1.2e-06	0.281	AATATTATAGATAAAAATATA
HORVU6Hr1G066000	-8.1813	9.07e-05	MYB_related	myb-like transcription factor family protein	HORVU1Hr1G067300	phosphoglycerate kinase [EC:2.7.2.3]	-52.6509	2.27e-32	324	332	-	14.4727	2.05e-05	0.492	GAGATATTA
HORVU6Hr1G019650	-7.19704	8.16e-06	G2-like	myb-like transcription factor family protein	HORVU5Hr1G109260	light-harvesting complex II chlorophyll a/b binding protein 1	-1357.65	5.1e-37	782	792	+	15.8636	3.6e-07	0.0476	AAAAGAATGTT
HORVU5Hr1G014170	-5.40548	0.000513	bZIP	Basic-leucine zipper (bZIP) transcription factor family protein	HORVU2Hr1G060480	photosystem I subunit X	-54.6907	2.56e-27	1240	1251	-	15.7778	1.26e-07	0.0526	CGCTGACGTGGC
HORVU3Hr1G088200	-3.77667	0.00303	WRKY	WRKY DNA-binding protein 33	HORVU5Hr1G087250	light-harvesting complex II chlorophyll a/b binding protein 1	-13.0596	1.86e-06	780	790	+	16.8636	5.3e-07	0.108	CAAAGTCAACG
HORVU3Hr1G032440	-3.26036	0.000828	G2-like	Two-component response regulator-like APRR2	HORVU2Hr1G075200	F-type H+-transporting ATPase subunit b	-52.6845	2.84e-16	720	729	-	14.384	1.99e-06	0.635	GAGAATCTGG
HORVU2Hr1G060680	-2.62418	0.000633	bHLH	Transcription factor PIF5	HORVU6Hr1G033160	light-harvesting complex I chlorophyll a/b binding protein 3	-30.1701	5.16e-11	1083	1096	+	17.0526	1.5e-07	0.0627	GGCACGACACGTGG
HORVU6Hr1G074970	-2.36994	0.00293	ERF	Ethylene-responsive transcription factor 1	HORVU3Hr1G013350	triosephosphate isomerase (TIM) [EC:5.3.1.1]	-6.74809	8.1e-16	1165	1174	-	12.5758	5.22e-06	0.758	CACCGACCAG
HORVU4Hr1G052330	2.45935	0.00342	bZIP	transcription factor-related	HORVU2Hr1G063740	glutamate--glyoxylate aminotransferase [EC:2.6.1.4 2.6.1.2 2.6.1.44]	-8.04477	2.03e-11	315	334	+	16.2424	2.38e-06	0.987	GGTGACATCAGCATCCCAGT
HORVU1Hr1G074960	2.79857	4.37e-08	bZIP	G-box binding factor 4	HORVU1Hr1G021830	cytochrome b6-f complex subunit 4	-4.27087	0.00149	399	406	-	14.4634	1.33e-05	0.792	ACACGTGG
HORVU5Hr1G036330	3.0525	0.000745	GATA	GATA transcription factor 9	HORVU6Hr1G051650	photosystem II oxygen-evolving enhancer protein 3	-201.986	0.0007	160	174	-	16.9848	1.51e-07	0.0391	TTCAGATCTGATTTT
HORVU1Hr1G090030	3.06187	8.67e-08	bZIP	G-box binding factor 2	HORVU2Hr1G062090	cytochrome b6	-6.74705	6.65e-09	482	496	-	17.8939	6.65e-07	0.278	TGCCACGTCATCGAA
HORVU4Hr1G020540	3.12229	0.00022	bZIP	Transcription factor VIP1	HORVU2Hr1G043240	photosystem II P680 reaction center D1 protein [EC:1.10.3.9]	-5.9114	5.99e-13	299	310	+	15.1515	4.75e-06	1	ATGACAGCTGAG
HORVU2Hr1G119610	3.53239	0.000462	MYB_related	myb-like transcription factor family protein	HORVU2Hr1G043240	photosystem II P680 reaction center D1 protein [EC:1.10.3.9]	-5.9114	5.99e-13	1204	1216	-	16.4545	1.11e-06	0.267	AAATAGGATAAGG
HORVU4Hr1G051290	10.716	1.46e-09	NAC	NAC domain protein,	HORVU6Hr1G037020	photosystem I P700 chlorophyll a apoprotein A1	-5.89689	4.15e-07	1187	1197	+	11.9242	4.03e-05	1	ACACGTATCCA
HORVU2Hr1G021080	13.157	5.84e-07	bZIP	Basic-leucine zipper (bZIP) transcription factor family protein	HORVU2Hr1G062090	cytochrome b6	-6.74705	6.65e-09	482	496	+	18.4091	4.78e-07	0.0919	TTCGATGACGTGGCA
