# Supplementary material for: Genetic and Physiological Dissection of Photosynthesis in Barley Exposed to Drought Stress
Source: Int J Mol Sci. 2019 Dec 16;20(24):6341. doi: 10.3390/ijms20246341 (PMC6940956; doi:10.3390/ijms20246341)
Supplement: Supplementary file 1 [file ijms-20-06341-s001.zip › ADG_photosynthesis_TableS4.xlsx]

## Sheet: Tab S4
Table S4. The analysis of photosynthesis related parameters measured with the use of JIP-test in three barley cultivars exposed to drought stress. Different letters correspond to statistical significance between genotypes and conditions studied. Statistical analyses were performed using ANOVA (P<0.05) followed by Tukey’s honestly significant difference test (Tukey HSD test) (P<0.01).
	φP0		ϕE0		ϕR0		ϕD0		δR0		ψE0		ABS/RC		TR0/RC		DI0/RC		ET0/RC		RC/CS0		PIABS		ABS/CS		TR0/CS		ET0/CS		DI0/CS		RC/CS
Seb_C	0.811434	a	0.532821	a	0.204281	a	0.188566	a	0.38303	a	0.251733	a	1.70374	a	1.35007	a	0.353678	a	0.885211	a	241.043	a	4.25883	a	1564.44	a	1195.42	a	774.183	a	311.026	a	921.245	a
Mar_C	0.812701	a	0.486942	a	0.256378	b	0.187299	a	0.527178	c	0.31555	b	1.8539	a	1.46327	b	0.390631	a	0.875862	a	244.318	a	3.11656	b	1695.19	b	1338.27	b	801.795	a	356.919	b	916.424	a
CamB_C	0.81229	a	0.462998	b	0.265551	b	0.18771	a	0.573762	c	0.326929	b	1.97265	b	1.54995	b	0.4227	a	0.882812	a	213.978	b	2.60453	c	1547.29	a	1215.95	a	693.396	b	331.345	b	785.545	b
Seb_O	0.80934	a	0.525643	a	0.214104	a	0.19066	a	0.407136	a	0.264533	a	1.72733	a	1.36431	a	0.363022	a	0.885067	a	242.009	a	4.00883	a	1559.11	a	1221.27	a	622.188	c	337.842	b	910.756	a
Mar_O	0.8203	b	0.494614	a	0.247941	b	0.1797	a	0.500162	c	0.301989	b	1.87284	a	1.49152	b	0.381328	a	0.898456	a	228.414	c	3.29811	b	1671.83	b	1331.63	b	803.067	a	340.201	b	894.341	a
CamB_O	0.816231	b	0.4633	b	0.248446	b	0.183769	a	0.537026	c	0.304394	b	1.98152	b	1.56321	b	0.418319	a	0.885369	a	205.674	b	2.6648	c	1524.5	a	1203.59	a	683.889	b	320.913	a	772.633	b
Seb_D	0.799718	c	0.490117	b	0.148474	c	0.200282	b	0.303134	d	0.185656	c	2.02644	b	1.56948	b	0.456967	b	0.961244	a	206.422	b	2.78826	c	1442.11	c	1118.44	a	687.455	b	323.666	a	714.41	c
Mar_D	0.791497	c	0.461819	b	0.145063	c	0.208503	b	0.313978	d	0.183427	c	2.01895	b	1.54397	b	0.474973	b	0.899673	a	217.235	b	2.37205	c	1428.73	c	1094.17	c	638.805	c	334.561	b	712.382	c
CamB_D	0.77518	c	0.403674	c	0.170729	c	0.22482	b	0.424393	b	0.220286	c	2.55211	c	1.87787	c	0.674236	c	0.9719	b	170.721	d	1.41327	d	1163.64	d	849.602	d	439.316	d	314.041	a	454.992	d
