# Supplementary material for: Genetic and Physiological Dissection of Photosynthesis in Barley Exposed to Drought Stress
Source: Int J Mol Sci. 2019 Dec 16;20(24):6341. doi: 10.3390/ijms20246341 (PMC6940956; doi:10.3390/ijms20246341)
Supplement: Supplementary file 1 [file ijms-20-06341-s001.zip › ADG_photosynthesis_TableS5.xlsx]

## Sheet: Table S5
Table S5. The analysis of photosynthesis related parameters measured with the use of JIP-test in three barley cultivars treated with exogenously applied ABA. Different letters correspond to statistical significance between genotypes and conditions. Statistical analyses were performed using 2-way ANOVA (P<0.05) followed by Tukey’s honestly significant difference test (Tukey HSD test) (P<0.01).
	RC/CS		ABS/CS		φP0		ϕE0		ϕR0		ϕD0		δR0		ψE0		ABS/RC		TR0/RC		DI0/RC		ET0/RC		PIABS
Cam_control	474.168	c	1254.44	a	0.812243	a	0.398079	ab	0.102853	a	0.187757	a	0.266745	a	0.128	a	2.67612	a	2.06237	a	0.613756	a	0.973189	a	1.59775	a
Mar_control	605.527	b	1389.58	b	0.819824	a	0.423029	b	0.112357	a	0.198604	a	0.26877	a	0.1372	a	2.80197	a	2.11357	a	0.6884	a	1.00321	a	1.9077	ab
Seb_control	667.021	a	1557.45	c	0.824833	a	0.453479	ab	0.136678	b	0.330158	b	0.317917	b	0.167322	b	4.72626	b	2.53479	b	2.19147	b	1.0667	a	2.32943	c
Cam_10 uM ABA	442.825	c	1192.2	a	0.801396	a	0.372468	c	0.092014	a	0.180176	a	0.253384	a	0.11338	c	2.37588	d	1.8528	c	0.532475	a	0.944617	a	1.21953	d
Mar_10uM ABA	569.454	ab	1346.22	b	0.814025	a	0.420503	ab	0.108945	a	0.197012	a	0.267425	a	0.132092	a	2.74814	a	2.09962	a	0.64852	a	0.97608	a	1.70642	ab
Seb_10 uM ABA	662.998	a	1530.67	c	0.822468	a	0.427607	ab	0.123095	ab	0.221124	a	0.275034	a	0.149667	ab	3.44644	c	2.47602	b	0.970413	c	1.03405	a	1.94549	ab
Cam_200 uM ABA	241.16	d	811.875	e	0.778876	b	0.326905	c	0.076907	c	0.177532	a	0.244478	a	0.098763	c	2.34984	d	1.79896	c	0.523083	a	0.888927	b	0.731549	e
Mar_200 uM ABA	115.824	e	421.636	f	0.669842	b	0.243398	d	0.057428	c	0.175167	a	0.236441	a	0.089391	c	2.23371	d	1.76534	c	0.468367	c	0.859845	b	0.448209	e
Seb_200 uM ABA	451.184	c	1227.6	a	0.802988	c	0.377969	ab	0.100454	a	0.185975	a	0.256633	a	0.12499	a	2.47629	d	1.94382	a	0.550882	a	0.9709	a	1.32472	d
