# Supplementary material for: Genetic and Physiological Dissection of Photosynthesis in Barley Exposed to Drought Stress
Source: Int J Mol Sci. 2019 Dec 16;20(24):6341. doi: 10.3390/ijms20246341 (PMC6940956; doi:10.3390/ijms20246341)
Supplement: Supplementary file 1 [file ijms-20-06341-s001.zip › ADG_photosynthesis_TableS6.xlsx]

## Sheet: Table S6
Table S6. The correlation co-efficient between physiological parameters derived from JIP-test after drought exposure.
	φP0	ϕE0	ϕR0	ϕD0	δR0	ψE0	ABS/RC	TR0/RC	DI0/RC	ET0/RC	PIABS	ABS/CS	TR0/CS	ET0/CS	DI0/CS	RC/CS
φP0	1
ϕE0	0.778483	1
ϕR0	0.599932	0.780466	1
ϕD0	-1	-0.778483	-0.599932	1
δR0	0.501761	0.636798	0.97829	-0.501761	1
ψE0	0.568422	0.766098	0.999228	-0.568422	0.981293	1
ABS/RC	-0.607744	-0.80581	-0.648682	0.607744	-0.537175	-0.638744	1
TR0/RC	-0.52895	-0.764595	-0.618554	0.52895	-0.511673	-0.611611	0.995274	1
DI0/RC	-0.767669	-0.871694	-0.694672	0.767669	-0.576538	-0.678177	0.974508	0.948118	1
ET0/RC	-0.278728	-0.428453	-0.37107	0.278728	-0.315946	-0.368598	0.878138	0.907675	0.777922	1
PIABS	0.717592	0.954511	0.771548	-0.717592	0.637679	0.759291	-0.925941	-0.902863	-0.945548	-0.657272	1
ABS/CS	0.707563	0.662549	0.541272	-0.707563	0.469794	0.523993	-0.355791	-0.290056	-0.494715	0.0167499	0.508339	1
TR0/CS	0.650224	0.701969	0.534932	-0.650224	0.446523	0.521195	-0.473258	-0.422489	-0.573328	-0.134928	0.580223	0.887356	1
ET0/CS	0.380951	0.423728	0.0532595	-0.380951	-0.068869	0.0375327	-0.215113	-0.181917	-0.28398	0.0189034	0.337006	0.540065	0.519505	1
DI0/CS	0.0960119	0.190227	0.185088	-0.0960119	0.176995	0.187608	0.0739754	0.0952365	0.0221588	0.276772	0.0395895	0.545482	0.683531	0.0235424	1
RC/CS	0.820113	0.906452	0.767867	-0.820113	0.661618	0.750749	-0.843798	-0.802354	-0.908833	-0.553193	0.907394	0.733546	0.760836	0.348776	0.266937	1
